# Supplementary material for: Cell-specific image-guided transcriptomics identifies complex injuries caused by ischemic acute kidney injury in mice
Source: Commun Biol. 2019 Sep 2;2:326. doi: 10.1038/s42003-019-0571-7 (PMC6718519; doi:10.1038/s42003-019-0571-7)
Supplement: Supplementary file 3 — Supplementary Data 1 [file 42003_2019_571_MOESM3_ESM.xlsx]

## Sheet: Figure 1f
	Delta								Fold
0	0	0	0	0	0	0	0	0	1	1	1	1	1	1	1	1
3	-300000	11200000	-23300000	-26000000	9390000	-4700000	27800000	20800000	0.99	1.4	0.13	0.07	1.35	0.83	3.54	2.7
6	234000000	380000000	746000000	797000000	330000000	433000000	30800000	25500000	9.73	14.51	28.86	29.36	13.33	16.41	3.82	3.08
12	135000000	214000000	518000000	599000000	260000000	342000000	72300000	63100000	6.05	8.61	20.37	22.3	10.71	13.17	7.62	6.14
24	143000000	201000000	513000000	656000000	351000000	251000000	83600000	53200000	6.34	8.16	20.18	24.34	14.13	9.94	8.65	5.33

## Sheet: Figure 1g
Sham	3	6	12	24	BUN (mg/dl)
15	46	79	140	140
13	45	83	140	140
22	41	94	140	140
25	51	71	140
35
24

## Sheet: Figure 1h
Sham	3	6	12	24	Creatinine (mg/dl)
0.2	0.8	0.9	1.5	2.3
0.2	0.7	1.1	1.8	2.5
0.2	0.8	1	1.8	2.8
0.2	0.9	0.9	1.8
0.2
0.2

## Sheet: Figure 1i
Sham	3	6	12	24	nmol MDA/mg Protein
0.3898	1.082	1.3298	0.7083	0.5885
0.6123	0.8734	1.1191	0.8907	0.9097
0.4153	0.8896	0.7736	1.1698	0.7794
0.4283	0.786	0.8714	0.8564	1.0017
0.4944	0.7127	1.2815	1.037	0.7315
0.6548	0.8152	1.0356	0.907	0.6211
0.6678	0.4562	1.03	0.5985
0.6686	0.7189	1.4438	0.8184
0.5766
0.6076
0.5582
0.5272

## Sheet: Figure 1j
Sham	3	6	12	24
1	0.53	8.66	1.92	2.65
1	0.53	3.73	3.45	2.58
1.08	0.72	6.21	3.12	5.37
0.93	0.66	4.18	1.76	3.05
1.54	1.29	1.78	3.35	3.17
0.65	1.26	2.6	2.38	2.53
1.24	1.02	8.06	1.95
1.15	0.79	6.41	2.35
0.84
0.84

## Sheet: Figure 2b
	Delta (photons s^-1 cm^-2^sr-1)										Fold
0	0	0	0	0	0	0	0	0	0	0	1	1	1	1	1	1	1	1	1	1
3	147000	141000	8310	11500	182000	248000	-29100	47400	237000	139000	23.51	11.38	1.21	1.32	21.89	13.57	0.42	2.09	5.9	4.03
6	367000	366000	1110000	766000	1800000	1870000	1430000	2640000	2440000	1320000	57.31	27.98	28.94	22.41	207.28	95.45	29.55	62.04	51.57	29.77
12	509000	700000	1880000	988000	1080000	1270000	812000	886000	4440000	1880000	78.99	52.53	48.49	28.62	125.36	65.38	17.18	21.46	92.86	41.84
24	345000	438000	952000	527000	585000	859000	265000	152000	2970000	1300000	53.86	33.28	25.02	15.72	68.25	44.45	6.27	4.52	62.46	29.29

## Sheet: Figure 2c
30 min	15 min
194.85	59.3
145.64	27.1
228.53	29.04
371.25	44.17
217.71
213.97
242.19
227.54
326.29
330.84
424.61
392.08
357.05
344.89

## Sheet: Figure 2d
15 min	30 min
2.31	2.42
1.81	2.32
0.73	4.05
1.57	11.89
	2.59
	2.92
	5.32
	5.97
	4.98
	4.34
	5.44
	6.33
	3.98
	5.44

## Sheet: Figure 2e
Sham	3	6	12	24
0.9	2.3	73.14	118.33	55.67
1.11	2.35	39.88	229.39	54.71
1.11	4.07	38.39	117.92	44.29
0.9	5.01	37.73	129.04	33.21
1.14	1.94	2.25	151.87	47.14
0.86	2.46	3.27	159.42	37.24
1.69	2.17	34.84	194.24
2.09	2.8	39.6	203.19
0.52
0.55

## Sheet: Figure 2f
Sham	3	6	12	24
1.48	4.37	3.53	2.23	3.16
0.68	2.51	5.12	4.07	5.99
1.14	3.08	3.84	7.84	1.62
0.88	1.81	2.69	10.23	1.76
1.14	4.7	2.07	9	3.98
0.88	3.23	1.24	4.98	3.23
0.91	3.25	3.47	9.22
0.99	1.55	2.81	5.98
1.03
1.07

[truncated: 23 more sheets: Figure 2g, Figure 2h, Figure 2j, Figure 3b, Figure 3d, Figure 3e, Figure 3f, Figure 3g, Figure 3h, Figure 5b, Figure 5c, Figure 5d, Figure 5e, Figure 6b, Figure 6c, Figure 6d, Figure 6e, Figure 6f, Figure 6g, Figure 6h …]
